# Supplementary material for: Integrated multi-omics analysis reveals insights into Chinese forest musk deer (Moschus berezovskii) genome evolution and musk synthesis
Source: Front Cell Dev Biol. 2023 May 9;11:1156138. doi: 10.3389/fcell.2023.1156138 (PMC10203155; doi:10.3389/fcell.2023.1156138)
Supplement: Supplementary file 1 [file DataSheet1.zip]

Archive with 12 entries (11 files):
- Data Sheet 1/
- Data Sheet 1/4-Supplementary Information_2023_0412.pdf
- Data Sheet 1/Figure S1_2023_RE_C.jpg
- Data Sheet 1/Figure S2_cell_type_markers_RE_C.jpg
- Data Sheet 1/Figure S3_Top 10 DEGs in different cells.jpg
- Data Sheet 1/Table S1 RT-PCR primers_2023_RE_C.pdf
- Data Sheet 1/Table S2 The details of the 11 ruminant genomes_RE_C.pdf
- Data Sheet 1/Table S3 The comparison of gene numbers.pdf
- Data Sheet 1/Table S4_2023_The comparison of muscles_RE_C.pdf
- Data Sheet 1/Table S5_2023_The comparison of the upregulated DEGs_RE_C_1.pdf
- Data Sheet 1/Table S6_The KEGG analysis of upregulating DEG_RE_C.pdf
- Data Sheet 1/Table S7_2023_The comparison of the upregulated DEGs_RE_C_2.pdf
